# Supplementary material for: Delayed recruiting of TPD52 to lipid droplets – evidence for a “second wave” of lipid droplet-associated proteins that respond to altered lipid storage induced by Brefeldin A treatment
Source: Sci Rep. 2019 Jul 5;9:9790. doi: 10.1038/s41598-019-46156-1 (PMC6611826; doi:10.1038/s41598-019-46156-1)
Supplement: Supplementary file 2 — Matlab source code [file 41598_2019_46156_MOESM2_ESM.zip]

Archive with 5 entries (4 files):
- SourceCode_Final/
- SourceCode_Final/finalManders.m
- SourceCode_Final/finalPCC.m
- SourceCode_Final/mander.m
- SourceCode_Final/SignalLocations.m
