# Supplementary material for: Delayed recruiting of TPD52 to lipid droplets – evidence for a “second wave” of lipid droplet-associated proteins that respond to altered lipid storage induced by Brefeldin A treatment
Source: Sci Rep. 2019 Jul 5;9:9790. doi: 10.1038/s41598-019-46156-1 (PMC6611826; doi:10.1038/s41598-019-46156-1)
Supplement: Supplementary file 2 — Matlab source code [file 41598_2019_46156_MOESM2_ESM.zip › SourceCode_Final/finalManders.m]

% This script calculates manders, pixel-based fraction and total pixel colocalisation 
%  
clear;
% set the paths for images; if images are in C:\folder\subfolder; set the
% path to C:\folder\. The script is designed to traverse all subfolders and
% write the output.
path = 'C:\folder'; % images folder
% set the paths where you want to write results
result = 'C:\folder\Results_';  % writes csv output here

d = dir(path);
isub = [d(:).isdir]; %# returns logical vector
nameFolds = {d(isub).name}';
nameFolds(ismember(nameFolds,{'.','..'})) = [];

for Fi=1:numel(nameFolds)           % sub-folders
    dirpath = strcat(path, '\',char(nameFolds(Fi)),'\');
    files =dir( fullfile( dirpath,'*.tif') );

 %% Write results in a file
 dirname = strsplit(dirpath,'\');
 sf = strcat(result, char(dirname(end-1)),'_Man.csv');
 
    [fileid, errmsg] = fopen(sf,'w');
    if fileid < 0 
        fprintf('Error opening file: %s\n', errmsg);
        return
    else
        fprintf(fileid,'FileName,rg_M1,rg_M2,rb_M1,rb_M2,gb_M1,gb_M2,rg_fM1,rg_fM2,rb_fM1,rb_fM2,gb_fM1,gb_fM2,rg_copixel, rb_copixel, gbcopixel\n');  
    end
    fclose(fileid);
for x=1:numel(files)
    fname = files(x).name;
    im = imread( strcat(dirpath, fname) );
    r = im(:,:,1);
    g = im(:,:,2);
    b = im(:,:,3);

%     figure, imshow(r, []);  figure, imshow(g, []); figure, imshow(b, []);  

    r = medfilt2(r, [3 3]);
    g = medfilt2(g, [3 3]);
    b = medfilt2(b, [3 3]);
    
    r = wiener2(r, [5 5]);
    g = wiener2(g, [5 5]);
    b = wiener2(b, [5 5]);

%     bwr = im2bw(r,graythresh(r));
%     bwMask = imdilate(bwr, strel('disk',2));
%     bwMask = imfill(bwMask,'holes');
%     bwMask = bwareaopen(bwMask, 500);
%     figure, imshow(bwMask); 
%     r(~bwMask) = 0; g(~bwMask) = 0; b(~bwMask) = 0;
% figure, imshow(r, []);  figure, imshow(g, []); figure, imshow(b, []);      
    r = double (r); 
    g = double (g);    
    b = double (b);
    
%     thrR = uint8(mean(r(:)) + std(r(:)) * 2);
%     thrG = uint8(mean(g(:)) + std(g(:)) * 1.5);
%     thrB = uint8(mean(b(:)) + std(b(:)) * 2);
    bwr = SignalLocations(r,  2);
    bwg = SignalLocations(g, 2);
    bwb = SignalLocations(b,  2);
    [rg_M1, rg_M2] = mander('mander', r, bwr, g, bwg);    
    [rb_M1, rb_M2] = mander('mander', r, bwr, b, bwb);
    [gb_M1, gb_M2] = mander('mander', g, bwg, b, bwb);

    [rg_fM1, rg_fM2] = mander('fract', r, bwr, g, bwg);    
    [rb_fM1, rb_fM2] = mander('fract', r, bwr, b, bwb);
    [gb_fM1, gb_fM2] = mander('fract', g, bwg, b, bwb);
    
%% Copixel counting    

    bwrg = nnz( bitand(bwr,bwg) );
    bwrb = nnz( bitand(bwr,bwb) );
    bwgb = nnz( bitand(bwg,bwb) );

    [fileid, errmsg] = fopen(sf,'a');
    if fileid < 0 
        fprintf('Error opening file: %s\n', errmsg);
        return
    else
        fprintf(fileid,'%s,%d,%d,%d,%d,%d,%d,%d,%d,%d,%d,%d,%d,%d,%d,%d\n',  fname, rg_M1, rg_M2, rb_M1, rb_M2, gb_M1, gb_M2, ...
            rg_fM1, rg_fM2, rb_fM1, rb_fM2, gb_fM1, gb_fM2, ...
            bwrg, bwrb, bwgb );
       
    end
    fclose(fileid);    
%% visualisation and saving files output.
    vr = uint8(r); vg=uint8(g); vb = uint8(b); vr(~bwr)=0; vg(~bwg)=0; vb(~bwb)=0;
%     figure, imshow(r, []); figure, imshow(g, []);  figure, imshow(b, []);
%     figure, imshow(bwr); figure, imshow(bwg);  figure, imshow(bwb);
%     figure, imshow(vr, []); figure, imshow(vg, []);  figure, imshow(vb, []);
    imwrite(uint8(r), strcat(dirpath,'\',fname,'_red.jpg'));
    imwrite(vr, strcat(dirpath,'\',fname,'_red_th.jpg'));
    imwrite(uint8(g), strcat(dirpath,'\',fname,'_green.jpg'));
    imwrite(vg, strcat(dirpath,'\',fname,'_green_th.jpg'));
    imwrite(uint8(b), strcat(dirpath,'\',fname,'_blue.jpg'));
    imwrite(vb, strcat(dirpath,'\',fname,'_blue_th.jpg'));

end

end %end upper folder

 
