# Supplementary material for: Delayed recruiting of TPD52 to lipid droplets – evidence for a “second wave” of lipid droplet-associated proteins that respond to altered lipid storage induced by Brefeldin A treatment
Source: Sci Rep. 2019 Jul 5;9:9790. doi: 10.1038/s41598-019-46156-1 (PMC6611826; doi:10.1038/s41598-019-46156-1)
Supplement: Supplementary file 2 — Matlab source code [file 41598_2019_46156_MOESM2_ESM.zip › SourceCode_Final/finalPCC.m]

% This script calculates Pearson pixel-based fraction and total pixel colocalisation 
%   
clear;
% set the paths for images; if images are in C:\folder\subfolder; set the
% path to C:\folder\. The script is designed to traverse all subfolders and
% write the output.
path = 'C:\folder'; % images folder
% set the paths where you want to write results
result = 'C:\folder\Results_';  % writes csv output here

d = dir(path);
isub = [d(:).isdir]; %# returns logical vector
nameFolds = {d(isub).name}';
nameFolds(ismember(nameFolds,{'.','..'})) = [];

for Fi=1:numel(nameFolds)           % sub-folders
    dirpath = strcat(path, '\',char(nameFolds(Fi)),'\');
    files =dir( fullfile( dirpath,'*.tif') );

 %% Write results in a file
 dirname = strsplit(dirpath,'\');
 sf = strcat(result, char(dirname(end-1)),'_PCC.csv');
 
    [fileid, errmsg] = fopen(sf,'w');
    if fileid < 0 
        fprintf('Error opening file: %s\n', errmsg);
        return
    else
        fprintf(fileid,'FileName,rg_PCC_noFilt,rb_PCC_noFilt,gb_PCC_noFilt,rg_PCC_Filt,rb_PCC_Filt,gb_PCC_Filt,rg_PCC_thr,rb_PCC_thr,gb_PCC_thr \n');  
    end
    fclose(fileid);
for x=1:numel(files)
    fname = files(x).name;
    im = imread( strcat(dirpath, fname) );
    r = im(:,:,1);
    g = im(:,:,2);
    b = im(:,:,3);

    r = double (r); 
    g = double (g);    
    b = double (b);
%     figure, imshow(r, []);  figure, imshow(g, []); figure, imshow(b, []);     
    rg_PCC_noFilt = corr(r(:),g(:), 'type', 'Pearson');    
    rb_PCC_noFilt = corr(r(:),b(:), 'type', 'Pearson');
    gb_PCC_noFilt = corr(g(:),b(:), 'type', 'Pearson');
    
    r = medfilt2(r, [3 3]);
    g = medfilt2(g, [3 3]);
    b = medfilt2(b, [3 3]);
    
    r = wiener2(r, [5 5]);
    g = wiener2(g, [5 5]);
    b = wiener2(b, [5 5]);
    rg_PCC_Filt = corr(r(:),g(:), 'type', 'Pearson');    
    rb_PCC_Filt = corr(r(:),b(:), 'type', 'Pearson');
    gb_PCC_Filt = corr(g(:),b(:), 'type', 'Pearson');
%     bwr = im2bw(r,graythresh(r));
%     bwMask = imdilate(bwr, strel('disk',2));
%     bwMask = imfill(bwMask,'holes');
%     bwMask = bwareaopen(bwMask, 500);
%     figure, imshow(bwr); 
%     r(~bwMask) = 0; g(~bwMask) = 0; b(~bwMask) = 0;
% figure, imshow(r, []);  figure, imshow(g, []); figure, imshow(b, []);      
    
    bwr = SignalLocations(r,  2);
    bwg = SignalLocations(g, 2);
    bwb = SignalLocations(b,  2);
    
%     figure, imshow(r, []);     figure, imshow(g, []);  figure, imshow(b, []);  
    r(~bwr) = 0; 
    g(~bwg) = 0; 
    b(~bwb) = 0; 
%    figure, imshow(bwr, []);     figure, imshow(bwg, []);  figure, imshow(bwb, []);   
%    figure, imshow(r, []);     figure, imshow(g, []);  figure, imshow(b, []);  
     
    rg_PCC_thr = corr(r(:),g(:), 'type', 'Pearson');    
    rb_PCC_thr = corr(r(:),b(:), 'type', 'Pearson');
    gb_PCC_thr = corr(g(:),b(:), 'type', 'Pearson');
  
    bwrg = nnz( bitand(bwr,bwg) );
    bwrb = nnz( bitand(bwr,bwb) );
    bwgb = nnz( bitand(bwg,bwb) );

    [fileid, errmsg] = fopen(sf,'a');
    if fileid < 0 
        fprintf('Error opening file: %s\n', errmsg);
        return
    else
        fprintf(fileid,'%s,%d,%d,%d,%d,%d,%d,%d,%d,%d\n',  fname,  ...
            rg_PCC_noFilt,rb_PCC_noFilt,gb_PCC_noFilt,rg_PCC_Filt,rb_PCC_Filt,gb_PCC_Filt,rg_PCC_thr,rb_PCC_thr,gb_PCC_thr);
       
    end
    fclose(fileid);    
end


end 
 
