# Supplementary material for: Delayed recruiting of TPD52 to lipid droplets – evidence for a “second wave” of lipid droplet-associated proteins that respond to altered lipid storage induced by Brefeldin A treatment
Source: Sci Rep. 2019 Jul 5;9:9790. doi: 10.1038/s41598-019-46156-1 (PMC6611826; doi:10.1038/s41598-019-46156-1)
Supplement: Supplementary file 2 — Matlab source code [file 41598_2019_46156_MOESM2_ESM.zip › SourceCode_Final/mander.m]

%% Manders' coeffiencients
function [M1, M2] = mander(type, imgA, bwA, imgB, bwB)

    thrA = imgA .* bwA ;
    thrB = imgB .* bwB ;

    A = thrA .* bwB;
    B = thrB .* bwA;

    AB = bwA .* bwB;
    if (strcmp(type,'mander'))
        M1 = sum (A(:)) / sum (thrA(:));
        M2 = sum (B(:)) / sum (thrB(:));
    else
        M1 = sum (AB(:)) / sum (bwA(:));
        M2 = sum (AB(:)) / sum (bwB(:));
    end

%     figure, imshow (thrA, []);
%     figure, imshow (imgB, []);
%      figure, imshow (fract_A, []);
%      figure, imshow (fract_B, []);
%      figure, imshow (AB, []);
     
