# Supplementary material for: Delayed recruiting of TPD52 to lipid droplets – evidence for a “second wave” of lipid droplet-associated proteins that respond to altered lipid storage induced by Brefeldin A treatment
Source: Sci Rep. 2019 Jul 5;9:9790. doi: 10.1038/s41598-019-46156-1 (PMC6611826; doi:10.1038/s41598-019-46156-1)
Supplement: Supplementary file 2 — Matlab source code [file 41598_2019_46156_MOESM2_ESM.zip › SourceCode_Final/SignalLocations.m]

function bw = SingalLocations(I, contSTDMult)

%     figure, imshow(I, []);
    m = mean(I(:)) + contSTDMult * std(I(:));
    if m>250 m=250; end
    I = uint8(I);
    bw = im2bw(I, m / 255);
%     figure, imshow(bw);
